# Supplementary material for: Measurements of CFTR-Mediated Cl− Secretion in Human Rectal Biopsies Constitute a Robust Biomarker for Cystic Fibrosis Diagnosis and Prognosis
Source: PLoS One. 2012 Oct 17;7(10):e47708. doi: 10.1371/journal.pone.0047708 (PMC3474728; doi:10.1371/journal.pone.0047708)
Supplement: Table S1 — Overview of data for all CF patients in the reference group (Table S1a) and in the CF-suspicious group (Table S1b): genotypes, clinical phenotypes and Ussing chamber measurements, leading to confirmation/exclusion of a CF Diagnosis. (XLSX) [file pone.0047708.s005.xlsx]

## Sheet: S1a-CF patients data
Table S1a - Overview of data for all CF patients in the reference group: genotypes, clinical phenotypes and Ussing chamber measurements, leading to confirmation / exclusion of a CF Diagnosis
ID	Gender	Group Age (years)	CFTR Genotype		Age at Diagnosis (years)	Sweat Sodium Mean (mmol/L)	Sweat Chloride Mean (mmol/L)	Fecal Elastase (mg/g)	BMI	SK score	Last FEV1 (% predicted)	Last FVC (% predicted)	Pathogens detected (Lungs)$	Nasal Polyposis	Meconium Ileus	Glucose Intolerance (GI) / Diabetes	Osteopenia / Osteoporosis	Other Clinical Features	basal Isc-CCH (mA/cm2)	Isc-IBMX/Fsk (mA/cm2)	Isc-CCH (IBMX/Fsk) (mA/cm2)#	% CFTR Function§	Clinical Diagnosis
		Age at Study			Age of Diagnosis	Sweat Na Mean	Sweat Cl Mean	Fecal Elastase	BMI	SK score	FEV	FEV	SK score	Nasal Polyposis	Meconium Ileus	Diabetes/Glicose Intolerance	Osteopenia/Osteoporosis	Fertility	Amil	Amil	Amil	Clinical Diagnosis	Clinical Diagnosis
106/2010	F	0 - 9	F508del	G542X	2	101.6	116.1	10	22.62	80	88	86	Sa, Pa, Af	Negative	Negative	Diabetes	Negative	Hepatic Steatosis; Verminosis	29.42	20.37	22.77 (-5.29)	2	Classic CF
84/2010	F	0 - 9	F508del	R1066C*	3	76	99.45	7.41	15.64	80	96	105	Sa, Pa	Negative	Negative	Negative	Negative	Hepatic Steatosis	12.65	3.59	10.73 (-2.48)	1	Classic CF
127/2007a	F	0 - 9	F508del	F508del	8	108.8	116.5	2.17	15	65	84	93	Sa	Negative	Negative	Diabetes / GI	Negative	-	18.93	4.55	13.61 (0)	0	Classic CF
126/2007a	F	0 - 9	F508del	2183AA>G*	3	111.7	119.5	8.57	14.59	70	68	75	Sa	Negative	Negative	Diabetes / GI	Negative	Hepatic Steatosis	25.4	7.95	35.42 (0)	0	Classic CF
54/2010	F	10 - 19	F508del	F508del	4	79	105.9	n.a.	16.06	55	38	52	Sa	Positive	Negative	GI	Osteoporosis	-	17.39	6.02	15.1 (0)	0	Classic CF
107/2010	F	10 - 19	F508del1	-	6	89	109.3	10	20.54	70	62	75	Pa, Sa	Positive	Negative	GI	Osteoporosis	-	45.43	12.91	21.42 (-5.25)	2	Classic CF
35/2010	M	20 - 29	F508del	F508del	21	89.75	119.56	2.44	21.58	55	58	89	Sa, Pa	Negative	Negative	GI	Osteopenia	-	15.96	12.82	18.56 (-3.94)	2	Classic CF
19-101/2010	M	10 - 19	F508del	F508del	0.5	117	140	6.81	14.65	60	101	78	Pa, Sa	Negative	Negative	Negative	Negative	Chronic liver disease	43.69	9.61	29.22 (-9.19)	4	Classic CF
73/2010	F	0 - 9	F508del	G542X	0.5	77.3	89	1	14.55	85	84	95	Sa	Positive	Positive	Negative	Negative	-	20.62	5.03	20.3 (-3.55)	2	Classic CF
45/2010	F	0 - 9	F508del	F508del	0.4	110	130.03	7.83	15.59	70	n.a.	n.a.	Sa, Pa	Negative	Negative	Negative	Negative	-	43.41	6.75	35.59 (0)	0	Classic CF
109/2007	M	0 - 9	F508del	R1162X	2	109.5	120	1	12.81	40	31	27	n.a.	Negative	Positive	Negative	Negative	Chronic liver disease	35.1	14.57	84.89 (0)	0	Classic CF
25/2010	F	0 - 9	F508del	F508del	0.5	61.9	90.1	15.6	11.29	55	40	54	Sa, Bc, Pa	Negative	Positive	Negative	Negative	Digital clubbing; lung hyperinflation; failure to thrive; diarrhea	34.77	10.35	27.37 (-2.54)	1	Classic CF
49/2010	M	10 - 19	F508del	F508del	1	71.6	106.4	2.67	26.56	70	86	97	Pa	Negative	Negative	Negative	Osteoporosis	Chronic liver disease	20	10.21	14.84 (-1.12)	1	Classic CF
92/2010	F	0 - 9	F508del	F508del	0.5	-	108.5	16.97	20.57	95	n.a.	n.a.	Normal Flora	Negative	Negative	Negative	Negative	-	19.15	7.2	18.66 (-9.32)	4	Classic CF
88/2010	M	0 - 9	F508del	F508del	1	109	131.6	2.83	17.22	80	75	72	Normal Flora	Negative	Negative	Negative	n.a.	-	55.52	28.22	34.79 (-4.83)	2	Classic CF
51/2010	M	0 - 9	F508del	F508del	0.2	96	103	3.85	16.9	60	92	99	Sa	Negative	Positive	Negative	Negative	-	15.32	5.94	17.74 (0)	0	Classic CF
103/2010	F	0 - 9	F508del	F508del	5	70.6	100.8	6.65	17.71	75	103	104	Sa	Negative	Negative	Negative	Negative	Digital clubbing; steatorrea	45.07	17.43	50.2 (0)	0	Classic CF
53/2010	F	0 - 9	F508del	F508del	1	76.82	121.6	5.38	14.61	85	n.a.	n.a.	Pa	Negative	Positive	Negative	Negative	Biliary lithiasis	25.18	5.7	29.76 (0)	0	Classic CF
46/2010	M	0 - 9	F508del	F508del	0.8	82	96.5	5.3	15.92	95	104	97	Pa	Negative	Negative	Negative	Negative	Failure to thrive; malabsorption syndrome	19	16.15	7.07 (-2.39)	1	Classic CF
91/2010	M	0 - 9	F508del	1717-1G>A*	2	77.7	116	1.98	15.8	85	102	97	Pa, Sa	Negative	Positive	Negative	Negative	-	97.63	18.41	58.68 (-2.66)	1	Classic CF
105/2010	F	0 - 9	F508del	1812-1G>A*	0.5	83.2	100.2	10	19.9	65	95	92	Sa	Negative	Negative	Diabetes	Negative	-	32.12	21.16	53.9 (-4.96)	2	Classic CF
44/2010	M	10 - 19	F508del	F508del	2	92.6	106.8	1	17.94	60	80	88	Sa, Pa	Negative	Negative	Negative	Negative	-	21.36	12.5	15.39 (-1.5)	1	Classic CF
21/2010	F	20 - 29	F508del	R553X	1.5	74	135	6.71	21	60	45	61	Pa	Positive	Negative	Diabetes / GI	Osteoporosis	Digital clubbing; Biliary lithiasis	9.4	10.55	19.91 (0)	0	Classic CF
30/2010	F	10 - 19	F508del	F508del	3	98.2	118.5	30.76	15.04	70	40	35	Sa, Bc	Negative	Negative	Negative	Negative	Renal lithiasis; liver disease	24.88	18.58	22.78 (0)	0	Classic CF
31/2010	F	10 - 19	F508del	G542X	3	81	121	16.56	20.21	85	54	59	Sa, Ax, Af	Negative	Negative	Negative	Negative	Esophagitis	10.72	12.26	18.78 (-0.31)	0	Classic CF
06/2010	M	0 - 9	F508del	F508del	0.5	68.3	92.7	n.a.	13.59	45	64	92	Pa	Negative	Positive	Negative	Negative	Digital clubbing; gastrostomy	81.67	6.66	35.47 (-2.34)	1	Classic CF
48/2010	M	10 - 19	F508del	F508del	7	99.5	106	12.19	21.16	65	77	74	Sa	Positive	Negative	Negative	Negative	Failure to thrive; hepatic steatosis	41.34	8.27	40.1 (-1.34)	1	Classic CF
139/2007	F	10 - 19	F508del	F508del	0.3	89.2	107.5	1	13.27	35	39	46	n.a.	Negative	Negative	Negative	Osteoporosis	Oxygen dependent; lobectomy; liver disease; gastrostomy	21.54	10.33	21.84 (0)	0	Classic CF
52/2010	M	0 - 9	F508del	F508del	5	82.5	93.2	7.19	27.32	65	82	92	Sa	Positive	Positive	n.a.	Negative	Bilateral nasal polypectomy	18.69	10.52	20.43 (0)	0	Classic CF
78/2010	F	0 - 9	F508del	F508del	3	94.73	127.22	10	15.5	85	76	117	Pa, Sa, Sm	Negative	Positive	Diabetes	Negative	Hepatic steatosis	28.27	18.48	28.52 (0)	0	Classic CF
85/2010	F	10 - 19	F508del	G542X	8	118	140	n.a.	14.27	65	103	108	Sa	Negative	Negative	Negative	Negative	-	34.09	12.55	24.63 (0)	0	Classic CF
40/2010b	M	0 - 9	F508del	F508del	0.3	89.07	108.4	10	13.44	60	44	48	Sa	Negative	Positive	Negative	Negative	-	24.01	12.34	20.88 (0)	0	Classic CF
41/2010b	M	0 - 9	F508del	F508del	0.3	87.6	128.28	5.28	13.86	85	48	59	Sa	Negative	Positive	Negative	Negative	Hepatic steatosis	25.85	13	16.52 (0)	0	Classic CF
83/2010	F	10 - 19	F508del	F508del	0.3	92.8	125.6	10	14.31	65	94	116	Sa, Pa	Positive	Negative	Negative	Negative	Hepatic steatosis; IgA deficiency	31.7	4.72	17.36 (0)	0	Classic CF
108/2007	M	0 - 9	F508del	G542X	0.3	69.8	110.3	1	13.99	90	n.a.	n.a.	n.a.	Negative	Negative	Negative	Negative	Failure to thrive; metabolic alkalosis	50	12.2	56.87 (0)	0	Classic CF
87/2010	M	10 - 19	F508del	F508del	0.5	86.2	97.5	n.a.	16.64	90	86	83	Pa	Positive	Negative	Diabetes	Negative	Failure to thrive	50.55	15.6	33.91 (-4.42)	2	Classic CF
65/2010	M	20 - 29	F508del	N1303K	0.3	136	147	5.17	23.98	55	41	48	Pa, Sa, Bc	Negative	Negative	Diabetes	Osteopenia	Two sisters with CF	31.83	5.8	30.37 (0)	0	Classic CF
37-81/2010	M	> 30	F508del	F508del	7	104.9	135.6	4.43	21.02	65	62	90	Sa, Pa	Negative	Negative	Diabetes / GI	Negative	Hepatic steatosis; Barrett's esophagus	49.22	9.02	14.22 (0)	0	Classic CF
34/2010	F	10 - 19	F508del	F508del	0.4	84.6	106.7	7.19	13.29	80	55	65	Pa, Sa	Negative	Negative	Negative	Negative	-	57.6	9.74	31.18 (-5.34)	2	Classic CF
71/2010	F	10 - 19	F508del	G542X	1	54.3	87.7	7.83	22.33	75	59	87	Pa	Positive	Negative	GI	Negative	-	10.43	7.35	14.84 (-2.80)	1	Classic CF
133/2007	M	10 - 19	F508del	F508del	0.5	114.3	154.4	6.87	15.91	90	89	97	Pa, Sa	Negative	Negative	Negative	Negative	-	14.46	10.32	25.36 (0)	0	Classic CF
82/2010	M	20 - 29	F508del	F508del	10	68.9	106.9	9.83	22.49	50	72	87	Bc, Sa, Af	Negative	Negative	GI	Osteoporosis	Digital clubbing; azoospermia	18.12	6.74	12.27 (0)	0	Classic CF
55/2010	F	10 - 19	F508del	F508del	3	92.2	100.4	10	22.99	60	74	77	Sa, Pa, Af	Negative	Positive	Negative	Negative	-	24.17	16.08	39.93 (0)	0	Classic CF
110/2007	M	> 30	G542X	2183AA>G*	2	91.7	101.86	n.a.	23.84	50	36	47	Sm, Af	Negative	Negative	Negative	Negative	-	21.65	15.17	23.47 (0)	0	Classic CF
75/2010	F	10 - 19	F508del	1812-1G>A*	0.1	114.6	115.8	n.a.	18.77	80	81	89	Sa, Pa	Positive	Negative	Negative	Negative	-	30	12.95	34.87 (0)	0	Classic CF
50/2010	M	10 - 19	F508del	F508del	3	107.6	123.8	10	14.94	60	79	89	Sa, Pa, Af	Negative	Negative	Negative	Negative	-	25.85	3.32	9.4 (-3.39)	2	Classic CF
63/2010c	F	> 30	F508del	R334W	38	94	145.4	229.16	25.44	80	65	79	Pa	Negative	Negative	Negative	Negative	-	7.49	-12.94	5.31 (-9.59)	10	Non-Classic CF
64/2010c	M	> 30	F508del	R334W	22	111.8	137.4	578.82	17.99	55	56	65	Sa, Pa	Negative	Negative	Negative	Negative	-	17.33	-15.54	8.7 (-14.24)	14	Non-Classic CF
96/2010	F	10 - 19	F508del	G85E*	1	83.8	151	103.89	23.62	50	31	49	Pa, Bc	Positive	Negative	Diabetes	Negative	-	96.36	-13.8	67.47 (-12.14)	12	Non-Classic CF
66/2010	F	> 30	F508del	3272-26A>G*1	31	89.9	97	544.53	20.49	40	52	85	Pa, Sa	Negative	Negative	Negative	Negative	-	23.87	-11.74	23.12 (-19.13)	14	Non-Classic CF
111/2007	F	20 - 29	G542X	I618T*	20	83.5	86.5	693.11	18	70	78	95	Sa, Af	Negative	Negative	Negative	Negative	Allergic Bronchopulmonary Aspergillosis	46.89	-27.31	36.17 (-53.07)	37	Non-Classic CF
n.a. - Not analysed
* - Data not known at the time of the study
$ - Sa, Staphylococcus aureus; Pa, Pseudomonas aeruginosa; Sm, Stenotrophomonas maltophilia; Bc, Burkholderia cepacia; Ax, Achromobacter xylosoxidans; Af, Aspergillus fumigatus; Mt, Mycobacterium tuberculosis
# - Maximum lumen-positive or lumen-negative peak (and lumen-negative plateau) CCH-induced Isc in the presence of IBMX/Fsk are shown
§ - Percentage (%) of CFTR function was calculated for maximal CFTR activation (ΔIsc-IBMX/Fsk + ΔIsc-CCH(IBMX/Fsk)) and normalized to the correspondent mean value for the reference non-CF control group
a - First cousins
b - Monozygotic twins
c - Siblings
1 - TG10T9/TG11T7

## Sheet: S1b-CF suspicious individ data
Table S1b - Overview of data for all individuals in the CF-suspicious group: genotypes, clinical phenotypes and Ussing chamber measurements, leading to confirmation / exclusion of a CF Diagnosis
ID	Gender	Group Age (years)	CFTR Genotype		Age at Diagnosis (years)	Sweat Sodium Mean (mmol/L)	Sweat Chloride Mean (mmol/L)	Fecal Elastase E1 (mg/g)	BMI	SK score	Last FEV1 (% predicted)	Last FVC (% predicted)	Pathogens detected (Lungs)$	Nasal Polyposis	Meconium Ileus	Glucose Intolerance (GI) / Diabetes	Osteopenia / Osteoporosis	Other Clinical Features	basal Isc-CCH (mA/cm2)	Isc-IBMX/Fsk (mA/cm2)	Isc-CCH (IBMX/Fsk) (mA/cm2)#	% CFTR Function§	Clinical Diagnosis
		Age at Study			Age of Diagnosis	Sweat Na Mean	Sweat Cl Mean	Fecal Elastase	BMI	SK score	FEV	FEV	SK score	Nasal Polyposis	Meconium Ileus	Diabetes/Glicose Intolerance	Osteopenia/Osteoporosis	Fertility	Amil	Amil	Amil	Clinical Diagnosis	Clinical Diagnosis
95/2010	F	0 - 9	F508del*	F508del*	0.5	-	126*	1	13	35*	45	61	n.a.	n.a.	Positive*	Negative*	Negative*	-	47.3	20.4	90.19 (0)	0	Classic CF*
38/2010	F	20 - 29	A561E*	A561E*	20	54.4*	58.3*	11.02	17.83	60	57	70	Sa, Pa, Sm	Negative*	Negative*	Diabetes / GI	Negative	Digital clubbing	23.1	12.23	28.31 (0)	0	Classic CF*
119/2007	F	0 - 9	R1162X*	R1162X*	1	70.34¥	115¥	1	13.61	55	n.a.	n.a.	Sa	Negative*	Negative*	Negative*	Negative*	Failure to thrive	22.42	34.22	28.66 (0)	0	Classic CF*
09/2010	M	0 - 9	F508del*	F508del*	0.2	-	120*	1.37*	22.93	75*	n.a.	n.a.	n.a.	Negative*	Positive*	Negative*	Negative*	-	92.5	3.95	17.08 (-8.51)	4	Classic CF*
43/2010a	M	0 - 9	F508del*	F508del*	1	104¥	147¥	8.1	15.77	70	n.a.	n.a.	Sa, Pa, Bc	Negative*	Negative	Negative	Negative	-	15.9	5.04	38.99 (0)	0	Classic CF*
118/2007	F	0 - 9	F508del	1717-1G>A*	0.2	90¥	110¥	n.a.	16.26	90	131	142	Sa	Negative*	Positive	Negative	Negative	Chronic liver disease; steatorrea; bronchiectasis	11.46	28.26	33.89 (0)	0	Classic CF*
33/2010b	M	0 - 9	3120+1G>A*	R1066C*1	2	95.9¥	129¥	10	13.99	55	73	75	Sa, Pa	Negative*	Negative*	Negative	Negative*	-	46.2	10.08	28.85 (0)	0	Classic CF*
32/2010b	M	0 - 9	3120+1G>A*	R1066C*1	0.5	115.6¥	129.2¥	4.18	14.34	40	n.a.	n.a.	Candida	Negative*	Positive	Negative	Negative*	-	55.09	11.74	66.05 (0)	0	Classic CF*
86/2010	F	0 - 9	F508del	S549R(T>G)*2	0.5	71.76¥	109.8¥	97.51	16.19	80	n.a.	n.a.	Sa	Negative*	Negative	Negative	Negative*	Metabolic alkalosis	13.17	-7.08	14.72 (-4.51)	5	Classic CF*
27/2010c	F	0 - 9	W1282X	L206W*3	1	-	49.7*	37.74	16.5	90*	n.a.	n.a.	n.a.	Negative*	Negative*	Negative*	Negative*	Congenital cardiopathy	55.5	-42.1	6.73 (-36.36)	36	Non-Classic CF*
60-98/2010	F	> 30	3120+1G>A*	L206W*4	30	86.3¥	122.8¥	606.13*	24.77	55	70	76	Pa, Sa, Af	Negative*	Negative*	Negative*	Osteoporosis	Bronchiectasis; lung exacerbations associated with infections	30.84	-47.31	5.47 (-76.34)	57	Non-Classic CF*
136/2007d	M	10 - 19	F508del	1716+18672 A>G*	12	65.9¥	95¥	68.89*	21.72	95	111	102	Sa	Positive	Negative	Negative	Osteoporosis	-	22.57	-21.12	8.47 (-40.7)	28	Non-Classic CF*
135/2007d	F	10 - 19	F508del	1716+18672 A>G*	10	83.6*	87*	608.36*	21.12	85	104	99	Sa	Positive	Negative	GI	Negative	-	34.16	-22.36	27.81 (-50.71)	34	Non-Classic CF*
123/2007	F	> 30	F508del	P205S*	30	78¥	107.6¥	668.19*	19.61	45*	58	67	Pa	Negative*	Negative*	Negative*	Negative	Hypothyroidism	28.13	-12.03	7.68 (-10.37)	10	Non-Classic CF*
137/2007	M	20 - 29	G542X	P205S*	21	97.6	124.3	816.07*	18.69	40*	60	43	Pa	Negative	Negative	Diabetes	Osteoporosis	Azoospermia; hepatic steatosis; gastritis; esophagitis	25.67	-7.42	14.72 (-19.91)	13	Non-Classic CF*
124/2007	F	20 - 29	G542X*	R334W*	20	99.8	113.9	379.96*	25.89	80	46	69	Sa, Pa	Positive	Negative	Negative	Negative	-	26.3	-17.5	14.52 (-18.1)	16	Non-Classic CF*
15/2010	F	0 - 9	Negative for: F508del and R1162X		-	64.75	66.39	747.57*	15.1	90	106*	128*	Sa, Mt*	Negative*	Negative*	Negative*	Negative*	-	-149.68	-178.11	-254.89	199	Non-CF*
131/2007	F	> 30	n.i.*5		-	54.2	58.65	875.4*	14.87	55	n.a.	n.a.	n.a.	Positive	Negative*	Negative*	Osteoporosis	-	-86.6	-30.58	-138.61	78	Non-CF*
90/2010	F	0 - 9	Negative for: F508del1		-	-	45*	n.a.	14.48	n.a.	n.a.	n.a.	n.a.	Negative	Negative*	Negative	Negative*	Pneumonia; diarrhea	-211.11	-53.66	-249.34	139	Non-CF*
72/2010	F	10 - 19	Negative for: F508del, G551D, G542X, R1162X, and R553X		-	55.3	54.5	635.8*	17.62	90*	73	92	n.a.	Negative*	Negative*	Negative*	Negative*	-	-124.27	-20.29	-117.3	63	Non-CF*
128/2007	F	10 - 19	Negative for: F508del and N1303K		-	18.8	26.9	n.a.	16.01	95*	54	72	n.a.	n.a.	n.a.	n.a.	Negative	-	-96.25	-12.22	-53.59	30	Non-CF*
121/2007	M	> 30	n.i.*2		-	26.3*	22.6*	6.66	20.11	95	93	94	Normal Flora	Negative	Negative	Diabetes	Negative	Severe steatorrhea	-83.01	-24.14	-155.09	82	Non-CF*
13/2010	M	10 - 19	Negative for: F508del*		-	65.3¥	62.8¥	629.43*	28.34	95*	84	90	n.a.	Negative	Negative	n.a.	Negative	Obesity; dyspnea; thalassemia trait	-176.86	-45.9	-104.02	69	Non-CF*
89/2010	M	0 - 9	Negative for: F508del*6		-	51	40	n.a.	14.44	70*	76*	104*	n.a.	Negative	Negative	Negative	Negative	-	-100.02	-193.88	-379.46	263	Non-CF*
102/2010	M	> 30	Negative for: F508del*1		-	-	23	n.a.	24.91	n.a.	n.a.	n.a.	Normal Flora	Positive	Negative	Negative	n.a.	Normal spermogram; repetitive pneumonias; lobectomy (bronchiectasis); pansinusopathy; hepatitis C	-232.43	-13.68	-213.78	104	Non-CF*
68/2010	M	20 - 29	n.i.*7		-	45.3*	47.3*	524.25	28.15	95*	82	92	n.a.	Negative*	Negative	Negative*	Negative	-	-66.11	-14.33	-145.89	73	Non-CF*
130/2007	M	20 - 29	n.i.*8		-	53.5	63.9	524.25	17.92	75	84	70	Normal Flora	Negative*	Negative	Negative*	Negative	Oligozoospermia	-39.67	-46.56	-102.25	68	Non-CF*
132/2007	F	10 - 19	n.i.*7		-	77.4	82.2	774.4*	15.82	55	74	71	Normal Flora	Negative*	Negative*	Negative*	Osteopenia	Digital clubbing; liver disease; myopathy	-30.34	-33.71	-190.95	103	Non-CF*
114/2007	F	20 - 29	Negative for: F508del*		-	-	25.3	n.a.	17.99	n.a.	n.a.	n.a.	n.a.	Positive	Negative	Negative	Negative	Bronchiectasis; pansinusopathy; lobectomy	-61.24	-37.2	-101.98	64	Non-CF*
122/2007	M	20 - 29	n.i.*7		-	71.7	76.3	683.15*	24.22	100*	72	88	n.a.	Negative*	Negative*	Negative*	Negative*	Good ponderal status	-80.79	-29.24	-149.01	82	Non-CF*
140/2007	M	10 - 19	n.i.*		-	66.6	80.4	524.25	24.42	80*	83*	101*	n.a.	Negative	Negative*	Negative*	Osteopenia	Chronic diarrhea; dermatomyositis; cholecystectomy; bronchitis and bronchiolitis	-44.96	-110.05	-347.21	210	Non-CF*
18/2010	F	10 - 19	Negative for: F508del*		-	75.1	77.2	407.4*	19.81	100*	82*	78*	n.a.	Negative	Negative*	Negative*	Negative*	Repeated pancreatitis	-136.1	-42.95	-129.51	79	Non-CF*
08/2010	M	10 - 19	Negative for: F508del		-	73.3	69.2	n.a.	28.26	95*	94	96	n.a.	Positive	Negative*	Negative*	Negative*	Normal spermogram; nasal polypectomy	-45.67	-73.39	-176.82	115	Non-CF*
117/2007	M	10 - 19	Negative for: F508del, G542X, R1162X and N1303K9		-	18.7¥	14¥	855.07*	21	95*	106*	94*	n.a.	Negative	Negative	Negative	Negative	Failure to thrive; steatorrhea; asthma; gastroesophageal reflux disease (surgery)	-65.35	-57.23	-137.09	89	Non-CF*
115/2007	M	0 - 9	Negative for: F508del*		-	-	38	n.a.	15.03	n.a.	n.a.	n.a.	Normal Flora	Negative	Negative	Negative	Negative	Duodenal ulcer; pancreatic calculus; chronic diarrhea; leukopenia; Shwachman-Diamond syndrome*	-91.11	-17.49	-57.36	34	Non-CF*
116/2007	M	> 30	n.i.*1		-	-	19.7	524.25	15.85	80	n.a.	n.a.	Pa	Negative	Negative	Negative	Negative	Normal spermogram; Bronchiectasis (waiting for lung transplant)	-61.72	-22.04	-93.59	53	Non-CF*
42/2010a	M	0 - 9	F508del*	-	-	93¥	108¥	n.a.	16.06	95	96	91	Normal Flora	Negative*	Negative	Negative	Negative	-	-24.07	-15.78	-50.16	30	Non-CF*
74/2010	M	10 - 19	Negative for: F508del, R1162X and N1303K		-	84	85	340*	18.72	85	90	94	Sa	Negative	Negative	Diabetes	Negative	IgA deficiency	-70	-34.72	-89	57	Non-CF*
61/2010	M	> 30	n.i.*1		-	84¥	88.7¥	524.25	24.86	95	82	92	n.a.	Negative	Negative	Negative	Negative	Repetitive pneumonias; obesity	-67.09	-24.91	-117.72	65	Non-CF*
70/2010e	F	10 - 19	Negative for: F508del and R1162X		-	65.8	70.5	612.3*	12.43	100*	68	74	n.a.	Positive	Negative	Negative	Negative	-	-128.84	-27.83	-141.64	78	Non-CF*
100/2010	F	10 - 19	Negative for: F508del*7		-	-	42	682.83*	15.67	80	85	106	Normal Flora	Negative	Negative	Negative	Negative	Pansinusopathy	-406.51	-46.11	-247.23	135	Non-CF*
138/2007	M	10 - 19	Negative for: F508del*		-	41	51.5	n.a.	25	n.a.	n.a.	n.a.	n.a.	n.a.	n.a.	n.a.	n.a.	CT scan: bronchial wall thickening	-93.91	-28.87	-154.23	84	Non-CF*
99/2010	F	> 30	F508del	D1152H*	35	71.1*	72.25*	611.55*	19.96	60*	63	60	n.a.	Negative	Negative	Negative	Osteoporosis	-	51.47	-42.69	-97.69	64	CFTR-RD*
76/2010c	M	> 30	W1282X	4428insGA*	49	105.5*	136.2*	640.57*	26.22	95*	82*	91*	n.a.	Positive	Negative	Negative	Negative*	Obstructive Azoospermia (CBAVD)	54.77	-83.85	-99.19	84	CFTR-RD*
134/2007	F	0 - 9	G576A*	-		31.1	31.8	773.57*	15.41	95*			n.a.	Negative	Negative	Negative	Negative	Neuroblastoma*	-	-	-	-	Inconclusive
07/2010	M	20 - 29	V562I*	n.i.*8		53.3	52.6	592.72*	21.91	75	40	21	Sa, Pa	Positive	Negative	Negative	Osteoporosis	Bronchiectasis and obstructing bronchiolitis; hepatitis C; normal spermogram	-	-	-	-	Inconclusive
125/2007	M	0 - 9	G542X	Negative for: F508del, G551D, R1162X, and R553X	-	14.6	20	n.a.	16.84	n.a.	n.a.	n.a.	n.a.	Negative	Negative	Negative	Negative	-	-	-	-	-	Inconclusive
26/2010	M	0 - 9	Negative for: F508del and R1162X		-	49.6	50.5	n.a.	14.87	90*	n.a.	n.a.	n.a.	Negative*	Negative*	Negative*	Negative*	-	-	-	-	-	Inconclusive
69/2010e	M	10 - 19	Negative for: F508del		-	84	85	n.a.	16.55	100*	97*	98*	n.a.	Positive	Negative	Negative	Negative	Repetitive pneumonias	-	-	-	-	Inconclusive
n.a. - Not analysed
n.i. - All 27 exons and intronic flanking regions of CFTR gene were sequenced and no other mutations were identified
* - Data not known at the time of the study
¥ - Only one sweat test done at the time of the study
$ - Sa, Staphylococcus aureus; Pa, Pseudomonas aeruginosa; Sm, Stenotrophomonas maltophilia; Bc, Burkholderia cepacia; Ax, Achromobacter xylosoxidans; Af, Aspergillus fumigatus; Mt, Mycobacterium tuberculosis
# - Maximum lumen-positive or lumen-negative peak (and lumen-negative plateau) CCH-induced Isc in the presence of IBMX/Fsk are shown
§ - Percentage (%) of CFTR function was calculated for maximal CFTR activation (ΔIsc-IBMX/Fsk + ΔIsc-CCH(IBMX/Fsk)) and normalized to the correspondent mean value for the reference non-CF control group
a - Siblings
b - Siblings
c - Patient 76/2010 is father (by in vitro fertilization) of patient 27/2010
d - Siblings
e - Siblings
1 - TG11T7/TG11T7
2 - TG10T9/TG11T7
3 - TG10T7/TG12T5
4 - TG9T9/TG10T7
5 - TG12T7/TG12T7
6 - TG10T7/TG12T7
7 - TG10T7/TG10T7
8 - TG10T7/TG11T5
9 - TG11T5/TG11T7
